# Supplementary material for: Structures of human protein tyrosine phosphatase variants reveal targetable allosteric sites
Source: J Biol Chem. 2025 Oct 22;301(12):110852. doi: 10.1016/j.jbc.2025.110852 (PMC12702000; doi:10.1016/j.jbc.2025.110852)
Supplement: Supporting Tables [file mmc2.xlsx]

## Sheet: Table S2
Table S2: PTP1B variants selected for molecular functional characterisation from STILTS exomes and UK Biobank 200,000 exomes.
							STILTS exomes					gnomAD v2.1.1			UK Biobank 200,000 exomes interim release, unrelated White British
Gene	Protein	Source cohort	Amino acid change [1]	Transcript	Selection criterion	Allele frequency class in UK Biobank [2]	STILTS variantID chr:pos:ref:alt (hg19/GRCh37)	STILTS allele number	STILTS number of heterozygotes	STILTS number of homozygotes	STILTS allele frequency	gnomAD Non-Finnish European, allele frequency	gnomAD, maximum allele frequency	gnomAD exomes, maximum allele frequency population	Amino acid change [1]	Allele frequency class in UK Biobank [2]	Allele count	Allele count (linreg)	BETA (linreg)	95% CI lower (linreg)	95% CI upper (linreg)	p-value (linreg)	OR 95% CI, BMI<20 (FishersExact)	OR 95% CI, BMI>30 (FishersExact)	OR 95% CI, BMI>40 (FishersExact)
PTPN1	PTP1B	STILTS	Q78R	ENST00000371621	STILTS exomes	Very rare	chr20:49181584:A:G	1994	1	0	0.000501505	1.764e-05	6.162e-05	gnomAD_AFR
PTPN1	PTP1B		P302Q	ENST00000371621	STILTS exomes	Very rare	chr20:49196280:C:A	1994	1	0	0.000501505	8.797e-06	8.797e-06	gnomAD_NFE
PTPN1	PTP1B		I19V	ENST00000371621	STILTS exomes	Rare	chr20:49127119:A:G	1994	2	0	0.00100301	0.0007296	0.000917	gnomAD_OTH
PTPN1	PTP1B		A382D	ENST00000371621	STILTS exomes	Rare	chr20:49197858:C:A	1994	2	0	0.00100301	0.0003619	0.0003619	gnomAD_NFE
PTPN1	PTP1B		G381S	ENST00000371621	STILTS exomes	Low-freq SNP	chr20:49197854:G:A	1994	3	0	0.00150451	0.002889	0.002889	gnomAD_NFE
PTPN1	PTP1B		P387L	ENST00000371621	STILTS exomes	Low-freq SNP	chr20:49197873:C:T	1994	20	0	0.0100301	0.00762	0.00762	gnomAD_NFE
PTPN1	PTP1B	UK Biobank 200K exomes interim release	D245G	ENST00000371621	Trend: lower mean BMI among UKB 200K exomes	Very rare	-	-	-	-	-	0	0	.	D245G	Very rare	4	306704	-5.37799	-9.97214	-0.783851	0.0217705	0	0	0
PTPN1	PTP1B		L425V	ENST00000371621	Trend: lower mean BMI among UKB 200K exomes	Very rare	-	-	-	-	-	0	0	.	L425V	Very rare	4	306704	-4.80949	-9.40385	-0.215142	0.0401962	0	0	0
PTPN1	PTP1B		V375M	ENST00000371621	Trend: higher %severe obesity among UKB 200K exomes	Rare	-	-	-	-	-	0.0001718	0.0001718	gnomAD_NFE	V375M	Rare	57	306704	0.0973804	-1.11986	1.31462	0.875403	1.6 (0.19-6)	0.77 (0.36-1.5)	3.1 (0.61-9.4)
PTPN1	PTP1B		R24*	ENST00000371621	Nonsense mutation (stop-gain)	Very rare	-	-	-	-	-	0	0	.
PTPN1	PTP1B		R169*	ENST00000371621	Nonsense mutation (stop-gain)	Very rare	-	-	-	-	-	0	0	.
PTPN1	PTP1B		R315*	ENST00000371621	Nonsense mutation (stop-gain)	Very rare	-	-	-	-	-	0	0	.
Footnotes
Note [1] Amino acid change is with respect to transcript PTP1B (gene PTPN1) ENST00000371621.
Note [2] Variant frequency class based on allele frequency (AF) in UKB 450,000 exomes:
	Very rare: AF<1e-4 (0.01%), approx 1 in >5000 UK Biobank participants.
	Rare: 1e-4<AF<1e-3 (0.01%<AF<0.1%), approx 1 in 500-5000 UK Biobank participants.
	Low-freq SNP: 0.001 < AF < 0.02 (0.1%<AF<2%), approx 1 in 25-500 UK Biobank participants.
Abbreviations: UKB (UK Biobank), linreg (linear regression), SNP (Single Nucleotide Polymorphism)

## Sheet: Table S3
Table S3: Statistical analysis of molecular assays for the characterization of PTP1B variants
Highlight (green): nominal p<0.05 and median>100 [%WT stimulated] (two-sided single-sample t-test of log-transformed data)
Highlight (red): nominal p<0.05 and median<100 [%WT stimulated] (two-sided single-sample t-test of log-transformed data)
Assay	pSTAT3															Assay	pTRKB															Assay	pAKT															Assay	POMC transcription
Variant	WT	WT+lep	R24*	R24*+lep	R169*	R169*+lep	R315*	R315*+lep	D245G	D245G+lep	V375M	V375M+lep	L425V	L425V+lep		Variant	WT	WT+BDNF	R24*	R24*+BDNF	R169*	R169*+BDNF	R315*	R315*+BDNF	D245G	D245G+BDNF	V375M	V375M+BDNF	L425V	L425V+BDNF		Variant	WT	WT+ins	R24*	R24*+ins	R169*	R169*+ins	R315*	R315*+ins	D245G	D245G+ins	V375M	V375M+ins	L425V	L425V+ins		Variant	WT
Allele frequency class in UK Biobank [1]			Very Rare		Very Rare		Very Rare		Very Rare		Rare		Very Rare			Allele frequency class in UK Biobank [1]			Very Rare		Very Rare		Very Rare		Very Rare		Rare		Very Rare			Allele frequency class in UK Biobank [1]			Very Rare		Very Rare		Very Rare		Very Rare		Rare		Very Rare			Allele frequency class in UK Biobank [1]
N_replicates			6	6	6	6	6	6	4	4	5	5	5	5		N_replicates			4	4	4	4	4	4	4	4	4	4	4	4		N_replicates			3	3	3	3	3	3	3	3	3	3	3	3		N_replicates	5
Mean	0	100	0	2535	0	2325	28.9	308.3	0	777.7	75.55	13.29	0	338.5		Mean	100	64.39	339.8	410.6	315.9	306.9	49.55	30.05	125	147.6	9.48	27.72	61.63	24.26		Mean	0	100	29	139.9	35.61	160.1	15.39	113.5	50.62	166.6	23.68	100.3	4.951	71.68		Mean	1
SD	0	0	0	2076	0	2078	45.25	326.1	0	994.7	168.9	29.71	0	461.7		SD	0	20.75	157.6	203.4	141.5	127.4	45.81	24.71	47.65	9.912	14.33	53.23	78.27	30.81		SD	0	0	22.06	19.77	28.08	82.51	18.92	27.03	31.19	43.47	19.87	43.36	2.479	47.83		SD	0
SEM	0	0	0	847.5	0	848.4	18.47	133.1	0	497.4	75.55	13.29	0	206.5		SEM	0	10.38	78.82	101.7	70.76	63.71	22.9	12.36	23.83	4.956	7.164	26.61	39.13	15.4		SEM	0	0	12.74	11.41	16.21	47.64	10.93	15.6	18.01	25.1	11.47	25.03	1.431	27.61		SEM	0
Median	0	100	0	2849	0	2168	0	211.5	0	393.2	0	0	0	10.14		Median	100	62.43	313.5	412.4	311.5	319.2	38.63	25.94	120.2	148.4	3.818	1.672	39.2	14.65		Median	0	100	20.35	141.8	31.96	158.6	9.653	114.6	47.55	160.3	19.01	86.71	4.814	69.21		Median	1
MAD [2]	0	0	0	2629.31	0	2762.89	0	278.982	0	413.775	0	0	0	15.0373		MAD [2]	0	22.9254	127.729	236.592	169.167	143.276	35.2789	23.3952	52.8479	10.3764	5.66124	2.47902	53.8419	17.9862		MAD [2]	0	0	11.5144	24.9994	33.2602	118.981	14.3118	37.3842	39.2308	49.9347	18.4666	31.6133	3.36695	65.3423		MAD [2]	0
pvalue_ttest [3]				0.0349		0.0469	0.1785	0.1785		0.2663	0.3739	0.0028		0.3125		pvalue_ttest [3]		0.0415	0.0558	0.0552	0.0554	0.0476	0.1149	0.0109	0.3705	0.0024	0.0011	0.0728	0.3991	0.0161		pvalue_ttest [3]			0.1505	0.0731	0.1593	0.3343	0.2943	0.4794	0.1067	0.1175	0.1751	0.9911	0.0744	0.4129		pvalue_ttest [3]
pvalue_ttest, log-transformed [3]				0.01677		0.007925		0.6673		0.1685		0.01335		0.2659		pvalue_ttest, log-transformed [3]				0.01923		0.01808		0.05157		0.001429		0.09825		0.1747		pvalue_ttest, log-transformed [3]				0.05829		0.3805		0.5305		0.08316		0.8365		0.3748
pvalue_signedrank [4]				0.0313		0.0313	0.5	0.3125		0.125	>0.9999	0.0625		0.75		pvalue_signedrank [4]		0.125	0.125	0.125	0.125	0.125	0.25	0.125	0.625	0.125	0.125	0.25	0.375	0.125		pvalue_signedrank [4]			0.25	0.25	0.25	0.5	0.5	0.5	0.25	0.25	0.25	>0.9999	0.25	0.5		pvalue_signedrank [4]
Assay	pSTAT3															Assay	pTRKB															Assay	pAKT															Assay	POMC transcription
Variant	WT	WT+lep	I19V	I19V+lep	Q78R	Q78R+lep	P302Q	P302Q+lep	G381S	G381S+lep	A382D	A382D+lep	P387L	P387L+lep		Variant	WT	WT+BDNF	I19V	I19V+BDNF	Q78R	Q78R+BDNF	P302Q	P302Q+BDNF	G381S	G381S+BDNF	A382D	A382D+BDNF	P387L	P387L+BDNF		Variant	WT	WT+ins	I19V	I19V+ins	Q78R	Q78R+ins	P302Q	P302+ins	G381S	G381S+ins	A382D	A382D+ins	P387L	P387L+ins		Variant	WT
Allele frequency class in UK Biobank [1]			Rare		Very Rare		Very Rare		Low-freq SNP		Rare		Low-freq SNP			Allele frequency class in UK Biobank [1]			Rare		Very Rare		Very Rare		Low-freq SNP		Rare		Low-freq SNP			Allele frequency class in UK Biobank [1]			Rare		Very Rare		Very Rare		Low-freq SNP		Rare		Low-freq SNP			Allele frequency class in UK Biobank [1]
N_replicates			5	5	5	5	3	3	5	5	5	5	5	5		N_replicates			4	4	4	4	3	3	4	4	4	4	4	4		N_replicates			5	5	5	5	3	3	5	5	5	5	5	5		N_replicates	9
Mean	0	100	0	118	0	454.4	0	343.2	0	249.3	0	333.5	0	34.49		Mean	100	43.85	59.32	91.14	135.3	215.6	187.8	143.3	143.6	176.7	130.2	214.9	189.7	120.3		Mean	0	100	1.706	145.1	1.467	190.2	22.95	223.6	5.748	258.4	6.505	228.1	17.66	228.6		Mean	1
SD	0	0	0	86.74	0	383.1	0	76.28	0	145.8	0	147.9	0	77.12		SD	0	28.48	48.93	51.56	90.09	137.3	33.24	37.3	62.92	118	48.15	149.8	133.2	52.46		SD	0	0	3.291	85.42	3.281	123.6	33.94	74.85	9.011	111.6	14.54	217.9	26.79	264.6		SD	0
SEM	0	0	0	38.79	0	171.3	0	44.04	0	65.21	0	66.14	0	34.49		SEM	0	14.24	24.46	25.78	45.05	68.67	19.19	21.53	31.46	59	24.08	74.89	66.58	26.23		SEM	0	0	1.472	38.2	1.467	55.27	19.6	43.22	4.03	49.89	6.505	97.43	11.98	118.3		SEM	0
Median	0	100	0	101	0	226.8	0	353.1	0	185	0	266.7	0	0		Median	100	41.67	42.4	104.7	98.57	222.4	176.8	159.3	137.9	186.9	138	168.8	172.5	105.5		Median	0	100	0	97.47	0	241.8	6.917	201	0	231.8	0	137.5	10.54	88.04		Median	1
MAD [2]	0	0	0	80.539	0	116.989	0	90.358	0	109.393	0	97.995	0	0		MAD [2]	0	22.7087	22.3841	28.6028	26.6568	132.354	22.9539	15.6454	70.0793	130.898	45.8706	90.2801	141.549	27.4414		MAD [2]	0	0	0	36.6472	0	97.9205	10.2546	56.956	0	122.827	0	155.418	15.6294	94.8959		MAD [2]	0
pvalue_ttest [3]				0.6671		0.1074		0.0313		0.0839		0.0242		0.1303		pvalue_ttest [3]		0.0291	0.1949	0.7537	0.4907	0.1908	0.0446	0.1822	0.2594	0.2845	0.298	0.2225	0.2708	0.4955		pvalue_ttest [3]			0.3108	0.3029	0.3739	0.1782	0.3621	0.1037	0.2269	0.0337	0.3739	0.2589	0.2144	0.3383		pvalue_ttest [3]
pvalue_ttest, log-transformed [3]				0.4537		0.03036		0.01186		0.04588		0.004207		0.02046		pvalue_ttest, log-transformed [3]				0.5333		0.3549		0.18		0.5162		0.1731		0.5928		pvalue_ttest, log-transformed [3]				0.3716		0.3766		0.05438		0.01148		0.5076		0.7345
pvalue_signedrank [4]				0.8125		0.0625		0.25		0.0625		0.0625		0.125		pvalue_signedrank [4]		0.125	0.25	>0.9999	>0.9999	0.25	0.25	0.25	0.625	0.375	0.375	0.25	0.625	0.875		pvalue_signedrank [4]			0.5	0.8125	>0.9999	0.3125	0.5	0.25	0.5	0.0625	>0.9999	0.4375	0.25	0.8125		pvalue_signedrank [4]
Footnotes
Note [1] Variant frequency class based on allele frequency (AF) in UKB 450,000 exomes:
	Very rare: AF<1e-4 (0.01%), approx 1 in >5000 UK Biobank participants.
	Rare: 1e-4<AF<1e-3 (0.01%<AF<0.1%), approx 1 in 500-5000 UK Biobank participants.
	Low-freq SNP: 0.001 < AF < 0.02 (0.1%<AF<2%), approx 1 in 25-500 UK Biobank participants.
	(SNP: Single Nucleotide Polymorphism)
Note [2]: MAD, median-absolute-deviation calculated as mad(x)=const * median(abs(x-median(x))) where const=1.4826
Note [3]: Two-tailed one-sample t-test on original scale and (below) on log-transformed data; offset for 0-values = 1e-2.
Note [4]: Wilcoxon signed-rank test (note not power to reject null at p<0.05 with <6 replicates)
Abbreviations : SD (Standard Deviation), SEM (Standard Error of the Mean), Lep (Leptin), BDNF (Brain-Derived Neurotrophic Factor A), Ins (Insulin), POMC (Pro-opiomelanocortin)
[truncated: 6 more columns]

## Sheet: Table S7
Table S7: HDX-MS and crystallographic IADDAT difference values for all catalytic domain PTP1B variants.
Start	End	Peptide Sequence (X= mutation locus)	HDX I19V-WT 30 s (∆%Deuteration)	HDX I19V-WT 300 s (∆%Deuteration)	HDX I19V-WT 3000 s (∆%Deuteration)	HDX Q78R-WT 30 s (∆%Deuteration)	HDX Q78R-WT 300 s (∆%Deuteration)	HDX Q78R-WT 3000 s (∆%Deuteration)	HDX D245G-WT 30 s (∆%Deuteration)	HDX D245G-WT 300 s (∆%Deuteration)	HDX D245G-WT 3000 s (∆%Deuteration)	HDX P302Q-WT 30 s (∆%Deuteration)	HDX P302Q-WT 300 s (∆%Deuteration)	HDX P302Q-WT 3000 s (∆%Deuteration)
1	6	MEMEKE	-6.48	-7.3	-1.08	2.71	-0.27	0.49	4.42	1.78	1.39	-0.16	1.19	1.26
4	11	EKEFEQID	-11.71	-18.03	-6.29	2.62	2.85	6.59	5.5	2.79	3.56	-0.35	1.37	2.17
4	16	EKEFEQIDKSGSW	-5.6	-6.71	0.02	4.58	0.45	1.76	1.77	5.19	2.53	1.39	3.92	2.5
5	9	KEFEQ	-20	-20	-20	0.95	0.06	1.08	2.34	4.22	8.27	-0.72	0.6	0.76
7	11	FEQID	-15.78	-20.78	-6.89	2.59	0.04	0.75	1.87	0.07	1.35	-0.21	-1.72	2.54
7	15	FEQIDKSGS	-7.33	-11.04	-4.12	1.8	1.55	0.8	2	-0.2	0.37	-0.06	1.56	2.05
7	16	FEQIDKSGSW	-6.21	-8.2	-2.24	1.56	-3.73	-1.61	1.26	2.13	0.41	-0.49	1.04	1.04
8	16	EQIDKSGSW	-4.34	-7.29	-2.09	1.47	-0.11	1.2	1.92	1.32	0.83	-0.45	1.15	1.06
9	16	QIDKSGSW	-3.26	-2.54	-0.75	3.58	-0.03	0.66	0.59	3.12	3.48	-0.75	2.77	1.36
17	22	AAXYQD	-4	-5.39	-2.42	0.63	0.06	1.21	1.69	3.2	6.61	-0.59	0.45	0.93
17	30	AAXYQDIRHEASDF	-5.56	-4.21	-0.15	-0.11	-1.22	0.75	1.02	3.41	5.43	-0.66	1.13	1.57
17	34	AAXYQDIRHEASDFPCRV	0.53	-3.68	-3.75	4.29	-0.19	-0.77	1.3	2	2.22	2.55	1.75	2.34
20	30	YQDIRHEASDF	-0.35	-3.53	-1.63	-1.44	-3.07	1	-1.48	-3.12	-0.6	-2.05	-1.23	0.48
20	34	YQDIRHEASDFPCRV	0.83	-1.02	-2.95	-0.19	-1.26	-1.3	1.3	-1.01	-0.26	-1.61	-0.96	-5.51
22	30	DIRHEASDF	-7.23	-10.43	-1.11	2.33	-0.77	-0.59	-0.21	0.3	2.27	-0.38	1.75	2.24
27	39	ASDFPCRVAKLPK	-0.14	3.3	1.75	1.38	3.82	5.76	0.25	0.74	2.72	0.78	2.74	2.1
33	50	RVAKLPKNKNRNRYRDVS	-1.05	-2.14	-0.78	2.36	-0.35	0.17	-17.61	-20	-20	-0.62	-0.43	0.08
33	52	RVAKLPKNKNRNRYRDVSPF	-4.04	-2.81	-1.33	-1.96	-1.02	-1.43	-6.46	-11.35	-12.95	0.68	-0.91	-0.55
34	49	VAKLPKNKNRNRYRDV	-1.16	-2.54	-3.86	1.17	-0.49	-1.72	-20	-20	-20	-1.09	-0.55	-2.7
35	59	AKLPKNKNRNRYRDVSPFDHSRIKL	-1.82	-2.21	-1.18	-1.56	-2.54	-1.35	-1.98	-2.56	-1.68	-2	-1.55	-1
35	65	AKLPKNKNRNRYRDVSPFDHSRIKLHQEDND	-1	-1.61	-0.73	-1.62	-2.38	-1.16	-1.82	-2.67	-0.8	-1.88	-1.75	-0.57
46	57	YRDVSPFDHSRI	1.37	2.77	0.43	0.66	2.79	-0.51	-0.75	0.94	-1.06	-0.68	2.85	0.19
47	52	RDVSPF	0.62	2.93	3.07	5.67	3.86	6.44	13.8	8.94	11.38	-0.93	1.4	3.82
47	73	RDVSPFDHSRIKLHQEDNDYINASLIK	-0.82	-0.38	-1.24	0.57	-0.74	-0.53	-1.1	-1.52	-0.32	-1.35	-1	-0.86
53	64	DHSRIKLHQEDN	-0.04	0.03	0.45	1.21	-2.56	-1.38	0.16	-1.55	-0.96	-1.68	-0.72	0.14
54	65	HSRIKLHQEDND	-0.04	0.03	0.45	1.21	-2.56	-1.38	0.16	-1.55	-0.96	-1.68	-0.72	0.14
56	63	RIKLHQED	-0.33	-0.91	2.09	-0.12	-1.41	-1.4	-4.24	-3.54	-5.55	0.28	-1.35	-2.43
56	65	RIKLHQEDND	-1.41	0.01	-1.28	0.6	-0.34	0.01	-0.03	-0.48	-0.16	-0.97	1.06	0.96
59	70	LHQEDNDYINAS	0.24	3.56	3.62	0.87	0.15	3.57	0.71	1.69	2.2	-0.28	0.9	2.3
60	65	HQEDND	-0.7	-2.47	-1.34	0.74	-1.68	0.17	-0.72	-0.66	-0.37	-1.5	-0.06	-0.46
60	68	HQEDNDYIN	-0.25	1.93	0.6	-0.34	-0.3	0.62	0.45	0.84	2.22	-0.35	1.07	0.55
60	69	HQEDNDYINA	0.66	3.93	5.33	0.49	0.81	1.38	1.08	1.05	-0.11	-0.69	-0.8	0.6
60	71	HQEDNDYINASL	0.26	3.82	3.2	0.65	0.53	2.36	0.56	1.15	0.33	-0.46	1.16	1.88
60	75	HQEDNDYINASLIKME	-0.78	-3.07	-0.5	0.44	-1.56	-0.07	0.79	0	0.1	-0.87	-0.11	0.47
65	74	DYINASLIKM	0	-2.99	-1.09	0.4	-1.11	-0.75	-1.07	-3.27	-0.66	-0.84	-0.32	-0.57
66	71	YINASL	0.08	4.67	1.69	0.47	0.71	1.32	0.65	0.58	0.43	-0.24	0.27	-0.2
72	76	IKMEE	-1.09	-0.11	-0.81	1.26	-2.94	-2.04	1.49	0.56	1.86	12.11	2.85	-3.43
81	95	YILTQGPLPNTCGHF	-0.3	1.48	1.26	-9.88	-9.44	-9.22	0.46	0.75	1.36	-0.73	-0.29	1.16
82	95	ILTQGPLPNTCGHF	-0.26	2.25	0.64	0.71	-7.23	1	0.51	0.18	0.91	-0.61	-0.5	0.29
96	100	WEMVW	-0.01	0.65	-0.13	-0.07	0.11	0.07	0.14	-0.21	0.15	-0.17	0.14	-0.08
96	101	WEMVWE	0.12	0.64	-0.28	0.37	0.44	0.4	0.71	1.31	-0.16	0.35	-0.01	1.21
96	106	WEMVWEQKSRG	0.12	1.88	0.04	0.14	0.14	0.34	0.39	0.31	0.22	-0.09	0.24	-0.16
96	109	WEMVWEQKSRGVVM	-0.21	1.83	1.76	0.8	-0.09	2.59	0.99	1.75	1.83	0.22	1.15	2.59
98	106	MVWEQKSRG	2.03	2.57	1.71	0.86	1.81	4.19	2.93	1.65	4.09	1.67	0.58	2.48
98	108	MVWEQKSRGVV	-0.01	1.88	0.13	0.35	0.26	1.1	0.2	0.37	0.48	0.04	0.38	0.46
98	109	MVWEQKSRGVVM	1.67	2.33	-1.55	3.16	0.42	2.02	1.28	-0.43	0.91	1.34	1.25	0.6
99	106	VWEQKSRG	-0.19	2.8	0.08	0.57	0.41	1.28	0.04	0.35	0.63	-0.23	0.44	0.2
99	109	VWEQKSRGVVM	-0.05	0.9	0.98	0.16	0.26	2.02	0.13	0.02	0.64	0.14	0.41	0.68
99	110	VWEQKSRGVVML	-0.06	1.89	-0.41	0.91	1.48	3.55	0.5	0.16	0.18	0.06	1.6	1.06
100	106	WEQKSRG	-0.34	2.49	0.23	3	2.83	0.73	1.21	2.41	2.06	-1.47	-1.99	-1.1
100	107	WEQKSRGV	-0.19	2.76	0	0.55	0.42	1.29	0.04	0.37	0.65	-0.24	0.44	0.25
105	116	RGVVMLNRVMEK	0.03	1.76	1.03	0.95	1.86	3.57	0.2	0.19	1.68	0.09	0.98	2.47
105	129	RGVVMLNRVMEKGSLKCAQYWPQKE	0.06	0.29	-0.24	1.35	0.24	1.16	0.23	-0.35	-0.07	-0.65	0.36	0.21
107	110	VVML	0.27	2.56	-0.07	0.23	0.54	0.52	0.46	0.42	0.44	0.61	1.92	1.96
110	119	LNRVMEKGSL	0.08	-2.13	1.36	0.51	-0.59	0.12	0.86	0.06	0.16	-1.1	0.14	0.11
110	121	LNRVMEKGSLKC	-0.1	-2.32	-0.27	0.69	0	0.99	1.24	0.6	1.27	-1.45	0.13	0.71
111	119	NRVMEKGSL	-0.03	-1.73	0.06	0.53	-2.22	0.85	0.85	0.14	1.72	-2.31	1	1.77
111	132	NRVMEKGSLKCAQYWPQKEEKE	-0.02	-0.67	0.27	0.68	-0.65	1.14	-0.8	0.49	0.07	-2.77	0.92	-0.13
111	133	NRVMEKGSLKCAQYWPQKEEKEM	-0.07	-2.67	-0.58	0.03	-1.88	-0.16	0.31	-0.41	-0.19	-2.91	-0.06	0.41
115	128	EKGSLKCAQYWPQK	-1.33	0.43	-3.97	1.31	0.41	0.79	-2.37	-1.48	-3.91	-1.16	-1.18	-4.14
116	129	KGSLKCAQYWPQKE	-1.33	0.43	-3.97	1.31	0.41	0.79	-2.37	-1.48	-3.91	-1.16	-1.18	-4.14
117	130	GSLKCAQYWPQKEE	0.36	0.25	-0.78	0.57	-1.39	-1.16	1.03	-0.06	-0.37	-0.46	-0.21	-0.46
120	132	KCAQYWPQKEEKE	0.99	0.93	0.54	0.3	-1.67	-0.69	1.23	-0.22	0.07	-0.68	-0.14	0.03
120	135	KCAQYWPQKEEKEMIF	-0.27	-3.01	0.08	1.64	0.56	1.81	1.78	0.57	0.62	-0.45	0.37	1.97
122	132	AQYWPQKEEKE	1.14	-2.13	0.48	2.68	-0.41	1.18	1.05	0.94	1.01	0.41	0.2	0.51
122	135	AQYWPQKEEKEMIF	-0.18	-2.24	1.81	1.69	-0.76	1.59	4.79	0.21	-0.77	-0.2	-1.82	-1.75
125	143	WPQKEEKEMIFEDTNLKLT	-0.13	0.24	1.64	0.02	-1.01	1.54	-1.19	-0.83	1.01	-2.29	0.2	2.07
133	140	MIFEDTNL	0.85	-1.32	0.64	1.09	-1.33	-0.05	0.8	-0.48	0.01	-0.56	-0.26	0.35
134	136	IFE	2.44	-0.71	4.5	4.23	3.09	5.51	3.85	2.38	5.06	0.79	-0.12	1.86
134	139	IFEDTN	-0.7	-2.8	-0.19	1.84	-0.24	1.13	2.2	1.35	1.19	-0.21	0.34	0.81
134	140	IFEDTNL	0.81	-1.99	-0.51	2.24	-0.19	1.26	1.27	-0.26	0.23	0.02	2.8	4.65
135	140	FEDTNL	-0.7	-2.8	-0.19	1.84	-0.24	1.13	2.2	1.35	1.19	-0.21	0.34	0.81
136	140	EDTNL	-0.07	-2.32	0	0.81	-0.51	0.49	1.48	0.49	0.91	-0.45	0.5	0.5
137	142	DTNLKL	0.12	-0.29	0.01	0.57	-0.19	0.58	0.58	-0.31	0.08	-0.38	0.03	0.25
137	144	DTNLKLTL	1.5	1.32	1.85	0.74	-0.47	-1.37	0.9	-0.05	0.13	0.86	0.28	-0.39
140	143	LKLT	-0.09	0.91	-0.73	0.14	-0.45	-1.57	-0.36	-0.75	-1.4	-0.14	-0.63	-2.06
141	144	KLTL	-0.1	1.19	-0.27	0.12	-0.06	-0.99	-0.37	-0.46	-0.94	-0.21	0.04	-1.36
141	147	KLTLISE	-0.84	-1.26	0.31	0.43	1.69	3.21	0.58	-0.02	2.17	-0.26	-0.5	2.34
142	159	LTLISEDIKSYYTVRQLE	0.28	-0.97	1.2	0.77	-1.22	-1.11	0.35	1	0.2	0.2	-0.89	0.17
143	147	TLISE	-1.45	-1.61	-3.48	0.7	0.71	-0.21	0.27	0.18	0.27	-0.58	-0.21	-0.48
143	148	TLISED	0.02	-1.42	-2.42	5.17	3.08	2.35	1.58	0.94	0.34	0.55	0.61	0.21
143	152	TLISEDIKSY	2.19	0.74	2.44	2.83	0.48	1.01	1.77	0.35	0.55	0.49	1.47	1.49
143	160	TLISEDIKSYYTVRQLEL	0.28	-0.97	1.2	0.77	-1.22	-1.11	0.35	1	0.2	0.2	-0.89	0.17
144	159	LISEDIKSYYTVRQLE	0.25	-0.43	-1.66	0.51	-0.39	-0.68	0.7	-0.98	-1.66	-0.62	-0.02	-1.26
145	151	ISEDIKS	-0.14	-2.09	-0.42	1.15	-0.49	0.89	1.22	0.12	0.55	-0.33	0.33	0.54
145	152	ISEDIKSY	-1.02	-1.77	1.39	0.43	-0.25	1.15	0.51	1.21	1.36	-0.79	0.48	0.65
145	157	ISEDIKSYYTVRQ	0.12	-1.04	0.27	3.51	1.76	3.56	3.71	0.61	2.51	-0.5	-0.2	0.77
145	160	ISEDIKSYYTVRQLEL	0.23	-0.17	-1.23	0.12	-0.34	-1	0.35	-0.46	-1.42	-0.59	-0.12	0.33
146	158	SEDIKSYYTVRQL	0.12	-1.04	0.27	3.51	1.76	3.56	1.67	2.53	2.51	-0.5	-0.2	0.77
148	152	DIKSY	5.17	2.23	3.03	5.73	2.43	3.8	6.72	3.32	2.91	0.61	0.64	2.6
148	157	DIKSYYTVRQ	0.99	1.65	-2.9	1.45	-1.7	-2.37	1.17	-1.28	-2.37	0.26	0.25	-2.55
148	160	DIKSYYTVRQLEL	0.4	0.68	0.1	0.31	-0.47	-0.03	0.48	-0.63	-0.73	0.02	-0.43	-0.12
149	157	IKSYYTVRQ	-2.39	-0.12	-1.94	2	5.79	5.62	3.89	0.76	1.4	-0.36	0.36	-1.29
150	158	KSYYTVRQL	-0.43	0.65	-1.6	2.7	5.71	5.62	3.32	0.67	1.4	0.3	-0.5	-1.29
150	166	KSYYTVRQLELENLTTQ	-0.47	-1.35	-1.39	0.15	-2.64	0.32	1.13	-0.59	1.06	-0.07	-1.68	-0.17
152	157	YYTVRQ	0.06	1.76	0.09	0.69	1.18	1.15	0.35	0.67	0.4	-0.12	0.26	0.06
152	160	YYTVRQLEL	0.92	1.14	1.8	0.07	-1.38	0.26	0.19	-2.68	-3.52	0.25	2.28	0.78
153	159	YTVRQLE	0.46	1.48	0.33	1.81	2.61	2.05	2.55	3.27	2.74	0.25	1.03	0.78
154	160	TVRQLEL	-0.62	0.23	-0.53	1.26	1.05	1.93	1.57	1.07	0.64	-0.72	-0.82	-0.82
158	162	LELEN	0.55	2.53	0.75	0.89	0.97	0.91	0.5	0.37	0.54	0.41	0.38	0.46
158	163	LELENL	0.84	0.51	-0.86	0.88	-0.34	0.54	1.35	0.84	1.43	1.06	0.49	0.77
158	174	LELENLTTQETREILHF	-0.46	-1.41	-0.13	-0.19	-0.37	-0.41	0.92	-0.01	0.66	-0.43	-1.52	0.77
159	163	ELENL	0.55	2.53	0.75	0.89	0.97	0.91	0.5	0.37	0.54	0.41	0.38	0.46
159	166	ELENLTTQ	1.34	-5.45	0.68	2.34	2.06	2.12	3.81	2.05	2.09	0.28	1.63	0.19
159	169	ELENLTTQETR	-0.37	-2.63	0.04	1.58	-0.01	0.48	0.78	1.97	1.65	-0.2	1.02	0.89
160	167	LENLTTQE	1.04	-2.41	0.5	2.79	2.01	2.27	3.76	2.07	2.29	0.63	1.63	0.27
160	170	LENLTTQETRE	-0.07	-0.47	0.7	2.02	0.84	1.01	1.89	0.59	0.32	-0.07	3.08	1.56
161	167	ENLTTQE	-0.35	-3.46	-0.25	1.02	-0.39	0.13	0.58	0.48	0.2	-0.22	0.2	0.48
161	168	ENLTTQET	-0.68	-4.76	-0.06	1.39	-0.71	0.17	0.87	0.36	0.7	-0.41	0.38	1.02
161	170	ENLTTQETRE	-0.68	-3.98	1.5	-0.61	-2.96	1.73	0.57	2.27	2.7	-0.58	-2.69	2.56
161	171	ENLTTQETREI	-0.37	-2.63	0.04	1.58	-0.01	0.48	0.78	1.97	1.65	-0.2	1.02	0.89
161	174	ENLTTQETREILHF	-0.4	-1.54	-0.67	0.69	-0.83	0.15	0.83	-0.55	0.26	-0.6	-0.76	0.98
162	173	NLTTQETREILH	-0.04	1.26	0.94	1.02	1.72	3.08	1.08	2.88	4.39	0.51	1.48	2.86
162	174	NLTTQETREILHF	-0.34	-0.41	0.48	2.74	2.58	3.72	0.79	4.11	3.39	-1.03	0.39	0.81
163	170	LTTQETRE	-0.32	-4.01	-0.43	1.43	-1.45	-0.13	0.77	0.76	0.36	-0.84	0.26	0.83
163	174	LTTQETREILHF	-0.64	-0.16	-0.18	4.88	1.46	-0.88	2.83	1.59	-2.42	0.03	3.29	-2.42
164	170	TTQETRE	-1.25	1.12	-2.4	3.24	4.03	1.41	3.95	4.51	1.27	0.26	3.43	-1.71
164	171	TTQETREI	-0.32	-4.01	-0.43	1.43	-1.45	-0.13	0.77	0.76	0.36	-0.84	0.26	0.83
164	174	TTQETREILHF	0.38	-0.84	-0.52	0.4	0.09	3.18	1.92	2.08	3.19	0.36	0.81	0.71
165	172	TQETREIL	-0.22	2.81	-0.01	0.54	0.84	1.33	0.03	0.3	0.54	-0.27	0.04	0.18
171	190	ILHFHYTTWPDFGVPESPAS	-0.63	-2.77	-0.5	0.64	-0.21	0.68	0.44	-0.84	-0.28	-0.77	0.96	-0.72
174	181	FHYTTWPD	-0.97	-3.74	-1.2	0.81	-1.72	-0.31	-0.24	0.64	-1.01	-1.02	-1.83	-0.22
174	190	FHYTTWPDFGVPESPAS	-0.68	-2.83	0.1	0.61	-1.6	0.44	0.43	-0.55	-0.29	-1.18	-0.04	0.08
175	182	HYTTWPDF	-0.61	-4.02	-0.14	1.14	-1.76	0.42	0.2	-0.56	0.39	-0.68	-1	0.89
175	190	HYTTWPDFGVPESPAS	-0.95	-3.12	-0.93	0.37	-2.72	-1.19	0.47	-1.2	-0.84	-2	-1.22	-0.52
175	191	HYTTWPDFGVPESPASF	-0.62	-2.96	0.12	0.64	-1.27	0.46	0.48	-0.17	-0.07	-1.13	-0.08	0.49
175	192	HYTTWPDFGVPESPASFL	-2.51	-3.96	-0.74	-0.71	-2.74	-0.39	-1.67	-1.27	0.91	-2.64	-1.62	-0.28
182	190	FGVPESPAS	-0.22	-4.34	-0.59	1.54	-1.84	0.05	1.17	0.78	0.73	-1.37	-0.06	1.21
183	191	GVPESPASF	-0.22	-4.34	-0.59	1.54	-1.84	0.05	1.17	0.78	0.73	-1.37	-0.06	1.21
186	193	ESPASFLN	-0.7	0.19	-1.76	1.95	4.19	2.37	3.14	2.48	-0.18	0.4	5.76	0.7
187	205	SPASFLNFLFKVRESGSLS	-0.49	-0.89	-0.73	-0.2	-1.37	-1.17	0.43	-0.2	-0.09	-0.73	-0.41	-1.7
188	195	PASFLNFL	0.29	0.55	0.65	1.24	2.04	1.16	2.35	1.31	0.82	0.19	0.56	0.22
191	195	FLNFL	0.05	1.72	-0.07	0.34	0.52	1	0.61	0.72	1.12	0.01	0.15	0.12
191	209	FLNFLFKVRESGSLSPEHG	-0.19	1.09	0.81	1.27	0.65	2.43	1.22	0.8	1.65	-0.49	0.24	1.16
192	196	LNFLF	0.05	1.72	-0.07	0.34	0.52	1	0.61	0.72	1.12	0.01	0.15	0.12
194	224	FLFKVRESGSLSPEHGPVVVHCSAGIGRSGT	-0.62	-0.43	-0.3	-0.03	-0.49	0.14	-0.82	-1.6	-0.91	-1.01	-0.94	-0.94
195	225	LFKVRESGSLSPEHGPVVVHCSAGIGRSGTF	-0.53	-0.54	-0.45	0.58	-0.4	-0.34	-0.65	-1.46	-0.9	-1.02	-1.06	-0.87
196	215	FKVRESGSLSPEHGPVVVHC	-0.02	-0.49	0.66	1.46	0.74	2.29	1.18	0.57	1.16	-0.05	0.01	0.56
196	218	FKVRESGSLSPEHGPVVVHCSAG	-0.06	0.68	1.11	0.32	-0.8	1.7	-1.06	-0.72	1.25	-2.04	0.09	2.24
196	224	FKVRESGSLSPEHGPVVVHCSAGIGRSGT	-0.21	-0.07	-0.24	1.29	0.18	0.77	-0.03	-0.22	-0.2	-0.69	0.03	-0.06
196	225	FKVRESGSLSPEHGPVVVHCSAGIGRSGTF	-0.57	0.29	-0.59	0.36	-0.99	-0.79	-0.49	-1.39	-1.17	-0.88	-0.2	-0.57
196	226	FKVRESGSLSPEHGPVVVHCSAGIGRSGTFC	-0.63	-3.71	-5.73	-1.08	-3.79	-0.32	-1.65	-2.9	-2.82	-1.3	-3.67	-0.18
197	225	KVRESGSLSPEHGPVVVHCSAGIGRSGTF	-0.21	-0.07	-0.24	1.29	0.18	0.77	-0.03	-0.22	-0.2	-0.69	0.03	-0.06
201	213	SGSLSPEHGPVVV	0.57	1.39	-0.92	1.13	0.99	0.13	4.03	3.65	-0.84	0.17	0.51	-0.45
204	219	LSPEHGPVVVHCSAGI	-0.23	-0.22	0.06	4.13	2.98	3.94	1.65	3.22	4.56	-0.53	0.57	0.88
207	223	EHGPVVVHCSAGIGRSG	-0.13	1.79	0.46	-6.22	-6.14	-6.1	0.57	0.8	1.02	-0.28	0.03	0.39
215	227	CSAGIGRSGTFCL	1.3	3.84	0.72	1.21	-0.05	-0.7	3.08	-0.43	-1.89	-0.02	0.79	-0.44
218	222	GIGRS	0.29	0.07	3.51	0.71	0.32	-1.27	1.33	-2.38	-2.47	0.65	-1.28	-0.23
218	229	GIGRSGTFCLAD	-4.85	-7.53	-2.59	1.77	-1.09	-0.16	0.79	0.07	0.31	-0.55	-0.01	0.67
219	223	IGRSG	0.29	0.07	3.51	0.71	0.32	-1.27	1.33	-2.38	-2.47	0.65	-1.28	-0.23
219	225	IGRSGTF	0.06	2.03	-3.45	0.95	3.08	1.66	1.36	-0.21	3.32	-0.23	-0.57	0.73
225	237	FCLADTCLLLMDK	0.53	-5.27	-0.09	1.84	0.36	1.22	1.46	-5.7	0.06	-2.51	-1.3	2.44
226	230	CLADT	0.31	2.43	0.26	0.37	0.25	0.89	0.18	0.46	0.56	-0.32	-0.1	0.01
226	232	CLADTCL	-0.2	2.37	0.21	0.13	0.4	0.9	-0.02	0.2	0.51	-0.23	0.33	-0.44
227	231	LADTC	0.17	2.32	0.14	0.24	0.06	0.79	-0.02	0.52	0.44	-0.33	-0.11	0.16
228	232	ADTCL	0.46	2.48	0.31	0.07	-0.02	0.89	0.18	0.4	1.24	-0.12	-0.08	0.04
229	232	DTCL	0.13	3.3	0.7	2.32	2.06	1.55	2.97	2.87	1.55	-0.14	0.15	0.14
231	234	CLLL	0.27	2.56	-0.07	0.23	0.54	0.52	0.46	0.42	0.44	0.61	1.92	1.96
233	243	LLMDKRKDPSS	-1.62	-2.17	-1.4	2.94	0.82	1.8	-0.76	-0.65	1.1	-2.11	-0.81	-0.64
233	252	LLMDKRKDPSSVXIKKVLLE	-1.05	-3.19	-1.59	1.61	-0.82	-0.38	13.5	14.21	15.05	-0.9	-1.28	-0.4
246	251	IKKVLL	-3.69	0.74	0.59	-3.08	-0.14	2.26	4.23	11.86	17.19	-2.95	0.08	2.58
246	252	IKKVLLE	-0.06	1.5	-0.77	0.29	1.28	1.2	6.32	11.89	12.17	0.06	0.29	-1.14
250	259	LLEMRKFRMG	-0.38	-2.07	-0.14	0.12	0.37	-0.08	-0.52	-0.79	-0.15	-1.52	-0.54	0.35
251	259	LEMRKFRMG	-0.29	-3.7	-0.43	-1.05	-3.49	-0.61	-1.19	-2.16	-0.43	-2.32	-2.41	-1.02
251	260	LEMRKFRMGL	0.24	-1.71	0.59	0.68	0.03	2	-0.58	-0.12	0.68	-0.23	0.1	0.55
252	260	EMRKFRMGL	0.92	-0.37	0.41	0.52	0.02	0.4	-1.58	1.1	0.19	0.42	2.01	-0.2
252	261	EMRKFRMGLI	0.25	-1.81	-0.02	0.56	-0.06	1.9	-0.52	-0.14	0.55	-0.19	-0.03	0.78
254	260	RKFRMGL	0.71	-2.66	1.61	-0.43	-1.17	1.65	-1.88	-3.32	1.2	0.04	0.33	1.47
260	266	LIQTADQ	0.16	-1.82	-0.28	2.18	1.6	2.47	2.53	2.12	3.93	-0.15	1.07	2.45
260	271	LIQTADQLRFSY	0.39	1.7	0.19	1.19	1.85	2.14	1.14	1.56	3.09	0	2.33	1.2
261	266	IQTADQ	1.21	-2.83	-0.32	2.74	1.17	0.67	3.57	2.82	3.57	0.27	-0.05	1.71
261	267	IQTADQL	0.16	-1.73	-0.31	2.2	1.52	2.08	2.55	2.13	3.02	-0.06	1.05	1.26
261	268	IQTADQLR	-1.18	-2.41	3	-3.72	-0.17	4.22	-0.61	1.53	6.98	-2.14	1.3	5.48
261	269	IQTADQLRF	-0.23	-0.58	-1.51	1.3	-0.25	-0.17	0.89	1.02	1.01	-0.97	-0.2	0.82
261	272	IQTADQLRFSYL	0.21	1.56	1.19	1.05	1.62	2.32	1.68	1.27	5.97	0.38	1.63	1.53
262	267	QTADQL	1.21	-2.83	-0.32	2.74	1.17	0.67	3.57	2.82	3.57	0.27	-0.05	1.71
264	269	ADQLRF	0.12	2.26	-0.09	2.81	1.84	3.68	3.43	1.46	3.28	-0.19	-0.07	0.49
264	272	ADQLRFSYL	-0.27	1.3	1.14	0.87	2.58	3.42	0.6	-1.34	0.67	0.49	1.96	-0.4
265	271	DQLRFSY	-0.81	0.92	-0.79	1.41	2.25	-0.42	0.4	4.22	0.17	-0.22	1.8	-1.19
265	273	DQLRFSYLA	-0.41	0.78	-0.96	0.12	0.17	2.32	0.3	0.56	1.6	-0.57	-0.77	0.84
267	272	LRFSYL	-0.06	2.97	1.44	0.57	0.9	2.45	3.59	8.8	8.66	0.45	1.16	2.06
272	280	LAVIEGAKF	-0.91	-0.83	-1.6	1.93	1.44	0.39	-0.02	1.5	-0.67	-0.13	0.79	-0.74
273	280	AVIEGAKF	-0.32	0.02	-0.56	1.69	1.79	1.71	1.17	1.7	1.18	-0.22	0.22	0.29
273	281	AVIEGAKFI	-0.6	-1.64	-1.65	1.93	1.44	0.39	-0.18	1.4	-1.23	0.03	0.79	-1.71
275	280	IEGAKF	-0.09	-0.11	0.8	2.5	2.51	2.98	2.35	4.47	1.7	0.16	1.01	0.36
275	282	IEGAKFIM	0.38	1.36	-0.07	1.38	2.21	1.18	2.34	2.75	2.72	0	1.31	0.89
276	281	EGAKFI	-0.09	-0.11	0.8	2.5	2.51	2.98	2.35	4.47	1.7	0.16	1.01	0.36
278	282	AKFIM	1.24	-2.47	-1.02	0.8	-1.93	-1.2	1.07	-2.17	1.08	0.29	-2.24	-1.15
281	285	IMGDS	0.31	2.43	0.26	0.37	0.25	0.89	0.18	0.46	0.56	-0.32	-0.1	0.01
281	289	IMGDSSVQD	0.93	-0.34	-0.69	2.99	1.22	2.75	4.75	2.05	1.04	-0.24	1.75	0.08
281	290	IMGDSSVQDQ	-0.03	-0.56	0.68	1.03	0.03	1.03	1.37	1.3	1.43	-0.97	2.11	1.96
281	291	IMGDSSVQDQW	-0.55	-2	-0.19	0.94	-1.39	1.21	0.72	-0.1	0.66	-1.57	-0.22	0.87
281	297	IMGDSSVQDQWKELSHE	0.03	-1.94	-1.78	-0.35	-2.11	-1.95	0.5	-1.27	-0.82	-0.81	-0.93	-0.28
286	292	SVQDQWK	-0.1	-3.94	-0.09	1.52	-1.44	0.41	1.27	0.69	0.68	-0.88	0.05	1.13
291	297	WKELSHE	0.39	0.89	0.02	1.4	3.03	0.58	2.11	4.6	1.08	-0.41	3.22	0.42
298	321	DLEPXPEHIPPPPRPPKRILEPHN	0.55	-1.25	1.35	1.81	-0.54	1.64	1.05	-0.13	-0.51	-0.84	0.17	2.15
